# Supplementary material for: Quorum Sensing and NF-κB Inhibition of Synthetic Coumaperine Derivatives from Piper nigrum
Source: Molecules. 2021 Apr 15;26(8):2293. doi: 10.3390/molecules26082293 (PMC8071387; doi:10.3390/molecules26082293)
Supplement: Supplementary file 1 [file molecules-26-02293-s001.zip]

Archive with 1 entries (1 files):
- molecules-1159092-supplementary.pdf
